# Supplementary material for: Detection of Alzheimer’s disease by displacement field and machine learning
Source: PeerJ. 2015 Sep 17;3:e1251. doi: 10.7717/peerj.1251 (PMC4579022; doi:10.7717/peerj.1251)
Supplement: Supplemental Information 1 [file peerj-03-1251-s001.zip]

Archive with 2 entries (2 files):
- OAS1_0001_MR1_mpr_n4_anon_111_t88_gfc.hdr
- OAS1_0001_MR1_mpr_n4_anon_111_t88_gfc.img
